# Supplementary material for: Genome-Wide Identification of Vascular Plant One-Zinc-Finger Gene Family in Six Cucurbitaceae Species and the Role of CmoVOZ2 in Salt and Drought Stress Tolerance
Source: Genes (Basel). 2024 Feb 27;15(3):307. doi: 10.3390/genes15030307 (PMC10969924; doi:10.3390/genes15030307)
Supplement: Supplementary file 1 [file genes-15-00307-s001.zip]

Archive with 1 entries (1 files):
- genes-2869058-supplementary.pdf
